# Supplementary material for: Exploring Predictors of Type 2 Diabetes Within Animal-Sourced and Plant-Based Dietary Patterns with the XGBoost Machine Learning Classifier: NHANES 2013–2016
Source: J Clin Med. 2025 Jan 13;14(2):458. doi: 10.3390/jcm14020458 (PMC11766419; doi:10.3390/jcm14020458)
Supplement: Supplementary file 1 [file jcm-14-00458-s001.zip]

Archive with 1 entries (1 files):
- jcm-3378306-supplementary.pdf
